# Supplementary material for: Sexually transmitted infections, the epidemic that persists after the COVID-19 pandemic: an analysis of the primary care electronic health records covering about 5 million people in Catalonia
Source: BMC Prim Care. 2024 May 4;25:150. doi: 10.1186/s12875-024-02395-4 (PMC11069189; doi:10.1186/s12875-024-02395-4)
Supplement: Supplementary file 3 — Supplementary Material 3. [file 12875_2024_2395_MOESM3_ESM.xlsx]

## Sheet: Sheet1
Supplementary Table 2. Difference in the monthly average number of STI registered diagnoses compared to 2019. Total and by age groups, sex and socioeconomic status
Type	Year	Monthly average number of STI diagnoses	Absolute difference	Relative difference	p-value
Total
Total	2019	2611.17	0	0
Total	2020	2224.25	-386.92	-14.82	<0.05
Total	2021	2674.67	63.5	2.43	0.49
Total	2022	2989.58	378.42	14.49	<0.05
Age groups
15-29 years	2019	1205.08	0	0
15-29 years	2020	1023.25	-181.83	-15.09	0.06
15-29 years	2021	1226.67	21.58	1.79	0.63
15-29 years	2022	1386.83	181.75	15.08	<0.05
30-59 years	2019	1276.33	0	0
30-59 years	2020	1089.08	-187.25	-14.67	<0.05
30-59 years	2021	1314.08	37.75	2.96	0.45
30-59 years	2022	1443.67	167.33	13.11	<0.05
>59 years	2019	129.75	0	0
>59 years	2020	111.92	-17.83	-13.74	<0.05
>59 years	2021	133.92	4.17	3.21	0.52
>59 years	2022	159.08	29.33	22.61	<0.05
Sex
Women	2019	1143.42	0	0
Women	2020	910.08	-233.33	-20.41	<0.05
Women	2021	1136.17	-7.25	-0.63	0.88
Women	2022	1279.5	136.08	11.9	<0.05
Men	2019	1467.75	0	0
Men	2020	1314.17	-153.58	-10.46	0.11
Men	2021	1538.5	70.75	4.82	0.19
Men	2022	1710.08	242.33	16.51	<0.05
Socioeconomic status
Rural areas	2019	416.42	0	0
Rural areas	2020	362.92	-53.5	-12.85	0.06
Rural areas	2021	448.33	31.92	7.66	0.08
Rural areas	2022	501.92	85.5	20.53	<0.05
Urban least deprived	2019	691	0	0
Urban least deprived	2020	570.25	-120.75	-17.47	<0.05
Urban least deprived	2021	688	-3	-0.43	0.91
Urban least deprived	2022	802.17	111.17	16.09	<0.05
Urban 2Q	2019	369.17	0	0
Urban 2Q	2020	319.25	-49.92	-13.52	0.05
Urban 2Q	2021	376.67	7.5	2.03	0.67
Urban 2Q	2022	420.17	51	13.81	<0.05
Urban 3Q	2019	503.33	0	0
Urban 3Q	2020	416.33	-87	-17.28	<0.05
Urban 3Q	2021	508.17	4.83	0.96	0.81
Urban 3Q	2022	567.33	64	12.72	<0.05
Urban most deprived	2019	631.25	0	0
Urban most deprived	2020	555.5	-75.75	-12	0.15
Urban most deprived	2021	653.5	22.25	3.52	0.32
Urban most deprived	2022	698	66.75	10.57	<0.05
STI
Syphilis	2019	103.25	0	0
Syphilis	2020	86.83	-16.42	-15.9	0.05
Syphilis	2021	83	-20.25	-19.61	<0.05
Syphilis	2022	98	-5.25	-5.08	0.41
Gonorrhoea	2019	180.58	0	0
Gonorrhoea	2020	142.42	-38.17	-21.14	0.06
Gonorrhoea	2021	165.67	-14.92	-8.26	0.3
Gonorrhoea	2022	260.42	79.83	44.21	<0.05
Chlamydia	2019	470.83	0	0
Chlamydia	2020	357.5	-113.33	-24.07	<0.05
Chlamydia	2021	500.83	30	6.37	0.32
Chlamydia	2022	536.33	65.5	13.91	<0.05
HIV	2019	100.08	0	0
HIV	2020	69.17	-30.92	-30.89	<0.05
HIV	2021	67.08	-33	-32.97	<0.05
HIV	2022	61.83	-38.25	-38.22	<0.05
Genital herpes	2019	324.58	0	0
Genital herpes	2020	285.42	-39.17	-12.07	<0.05
Genital herpes	2021	335.33	10.75	3.31	0.31
Genital herpes	2022	393.25	68.67	21.16	<0.05
Non-specific urethritis	2019	521.67	0	0
Non-specific urethritis	2020	535.83	14.17	2.72	0.7
Non-specific urethritis	2021	592.75	71.08	13.63	<0.05
Non-specific urethritis	2022	671.58	149.92	28.74	<0.05
Non-specific STI	2019	173.83	0	0
Non-specific STI	2020	172.33	-1.5	-0.86	0.93
Non-specific STI	2021	249.25	75.42	43.38	<0.05
Non-specific STI	2022	289.75	115.92	66.68	<0.05
Others	2019	736.33	0	0
Others	2020	574.75	-161.58	-21.94	<0.05
Others	2021	680.75	-55.58	-7.55	0.13
Others	2022	678.42	-57.92	-7.87	0.15
